# Supplementary material for: Monoterpenoid Glycosides from the Leaves of Ligustrum robustum and Their Bioactivities (II)
Source: Molecules. 2023 Oct 26;28(21):7274. doi: 10.3390/molecules28217274 (PMC10647328; doi:10.3390/molecules28217274)
Supplement: Supplementary file 1 [file molecules-28-07274-s001.zip]

Archive with 1 entries (1 files):
- molecules-2643940-supplementary.pdf
